# Supplementary material for: Demonstration videos of psychodynamic and systemic techniques in clinical psychology education
Source: Sci Rep. 2026 May 6;16:14390. doi: 10.1038/s41598-026-51978-x (PMC13149835; doi:10.1038/s41598-026-51978-x)
Supplement: Supplementary file 1 — Supplementary Material 1 [file 41598_2026_51978_MOESM1_ESM.xlsx]

## Sheet: Dataset - Demonstration videos 
Ps	ID	Gender	Semester	Rat_1	Rat_2	Group	PD_Skills_1_Rat_1	PD_Skills_2_Rat_1	PD_Skills_3_Rat_1	PD_Skills_4_Rat_1	PD_Skills_5_Rat_1	PD_Skills_6_Rat_1	PD_Skills_7_Rat_1	PD_Skills_8_Rat_1	PD_Skills_9_Rat_1	PD_Skills_10_Rat_1	ST_Skills_1_Rat_1	ST_Skills_2_Rat_1	ST_Skills_3_Rat_1	ST_Skills_4_Rat_1	ST_Skills_5_Rat_1	ST_Skills_6_Rat_1	ST_Skills_7_Rat_1	ST_Skills_8_Rat_1	ST_Skills_9_Rat_1	ST_Skills_10_Rat_1	PD_Skills_1_Rat_2	PD_Skills_2_Rat_2	PD_Skills_3_Rat_2	PD_Skills_4_Rat_2	PD_Skills_5_Rat_2	PD_Skills_6_Rat_2	PD_Skills_7_Rat_2	PD_Skills_8_Rat_2	PD_Skills_9_Rat_2	PD_Skills_10_Rat_2	ST_Skills_1_Rat_2	ST_Skills_2_Rat_2	ST_Skills_3_Rat_2	ST_Skills_4_Rat_2	ST_Skills_5_Rat_2	ST_Skills_6_Rat_2	ST_Skills_7_Rat_2	ST_Skills_8_Rat_2	ST_Skills_9_Rat_2	ST_Skills_10_Rat_2	Interest_1_Stud_licence	Interest_2_Stud_working	Interest_3_Stud_diff_approa
00202	100	1	5	3	4	1	5	6	5	6	4	5	4	1	1	1	99	99	99	99	99	99	99	99	99	99	6	2	2	2	1	5	2	1	1	1	99	99	99	99	99	99	99	99	99	99	4	4	4
00486	77	2	5	3	4	1	5	6	6	5	1	4	2	5	5	5	99	99	99	99	99	99	99	99	99	99	7	7	7	6	1	5	1	7	7	7	99	99	99	99	99	99	99	99	99	99	5	5	5
01064	123	1	5	1	2	2	99	99	99	99	99	99	99	99	99	99	4	3	3	1	2	1	2	1	4	2	99	99	99	99	99	99	99	99	99	99	3	2	5	1	1	1	1	1	4	2	4	4	5
02066	22	1	5	2	3	2	99	99	99	99	99	99	99	99	99	99	6	2	6	4	4	4	4	2	3	2	99	99	99	99	99	99	99	99	99	99	6	2	5	5	6	1	4	2	3	3	99	99	99
04818	64	1	5	2	4	2	99	99	99	99	99	99	99	99	99	99	4	1	5	1	1	1	1	1	6	2	99	99	99	99	99	99	99	99	99	99	4	1	1	1	1	1	1	1	2	1	3	2	4
05269	118	2	5	3	4	2	99	99	99	99	99	99	99	99	99	99	6	1	1	5	5	1	4	4	3	4	99	99	99	99	99	99	99	99	99	99	7	1	1	5	6	1	4	1	3	1	5	5	5
05911	112	1	5	3	4	2	99	99	99	99	99	99	99	99	99	99	6	1	3	99	4	2	4	2	5	1	99	99	99	99	99	99	99	99	99	99	7	1	1	4	5	1	3	1	3	3	4	4	5
05937	36	1	5	2	4	1	99	99	99	99	99	99	99	99	99	99	7	2	6	4	5	#NULL!	3	5	1	5	99	99	99	99	99	99	99	99	99	99	7	1	5	6	3	6	5	2	1	7	5	5	5
06336	28	2	5	1	2	2	99	99	99	99	99	99	99	99	99	99	4	1	2	1	2	1	2	1	4	2	99	99	99	99	99	99	99	99	99	99	5	2	6	1	4	1	5	3	5	1	5	5	5
08335	5	1	5	2	4	1	99	99	99	99	99	99	99	99	99	99	4	5	2	1	6	2	6	7	4	1	99	99	99	99	99	99	99	99	99	99	4	2	1	1	7	4	7	1	1	5	5	5	5
09312	54	1	5	1	4	1	99	99	99	99	99	99	99	99	99	99	5	1	3	4	2	3	4	2	3	5	99	99	99	99	99	99	99	99	99	99	5	1	1	3	4	4	3	1	6	2	1	1	2
10275	35	1	5	4	1	1	99	99	99	99	99	99	99	99	99	99	6	1	1	5	3	6	3	1	2	4	99	99	99	99	99	99	99	99	99	99	7	2	2	5	4	2	6	2	2	3	3	3	5
11277	43	1	5	3	4	1	99	99	99	99	99	99	99	99	99	99	6	2	2	5	5	1	4	4	5	2	99	99	99	99	99	99	99	99	99	99	5	1	1	4	2	1	3	1	7	1	#NULL!	#NULL!	#NULL!
11343	78	1	5	3	2	2	4	5	5	3	1	1	1	3	6	6	99	99	99	99	99	99	99	99	99	99	2	3	3	1	1	1	1	4	5	5	99	99	99	99	99	99	99	99	99	99	5	5	4
11985	2	1	7	4	3	2	99	99	99	99	99	99	99	99	99	99	5	1	1	5	1	1	2	1	4	4	99	99	99	99	99	99	99	99	99	99	6	3	4	4	4	1	4	1	6	2	5	5	5
12493	72	1	5	2	4	1	99	99	99	99	99	99	99	99	99	99	4	2	6	3	3	2	5	1	3	2	99	99	99	99	99	99	99	99	99	99	6	2	2	4	4	1	6	1	3	4	5	5	5
13382	105	1	5	4	2	1	6	6	6	3	1	1	1	6	6	6	99	99	99	99	99	99	99	99	99	99	5	5	6	3	1	1	1	6	6	4	99	99	99	99	99	99	99	99	99	99	99	99	99
13845	49	2	5	2	3	2	99	99	99	99	99	99	99	99	99	99	3	1	3	4	1	2	2	1	6	1	99	99	99	99	99	99	99	99	99	99	5	1	1	4	2	1	2	1	6	1	5	4	5
14453	32	2	7	1	2	1	4	6	4	3	1	1	2	3	3	4	99	99	99	99	99	99	99	99	99	99	5	6	4	4	1	1	3	4	4	5	99	99	99	99	99	99	99	99	99	99	5	4	5
15632	12	1	5	2	3	2	99	99	99	99	99	99	99	99	99	99	7	4	4	1	3	1	5	3	4	5	99	99	99	99	99	99	99	99	99	99	6	1	5	1	4	1	3	1	5	4	5	5	5
17701	86	1	5	4	2	1	4	2	3	4	1	1	4	1	1	1	99	99	99	99	99	99	99	99	99	99	4	4	2	1	1	4	3	1	1	1	99	99	99	99	99	99	99	99	99	99	3	3	3
19192	71	1	5	1	4	1	6	6	5	5	1	1	1	3	1	3	99	99	99	99	99	99	99	99	99	99	5	4	3	4	1	1	1	3	2	5	99	99	99	99	99	99	99	99	99	99	5	5	5
19779	102	2	5	2	4	2	4	4	4	3	1	4	5	3	4	6	99	99	99	99	99	99	99	99	99	99	5	6	4	4	1	4	3	2	1	3	99	99	99	99	99	99	99	99	99	99	5	3	5
20638	57	1	5	2	4	1	5	4	2	2	1	1	1	3	2	2	99	99	99	99	99	99	99	99	99	99	6	6	4	6	1	4	4	2	2	4	99	99	99	99	99	99	99	99	99	99	2	2	2
23148	38	1	5	1	4	2	99	99	99	99	99	99	99	99	99	99	4	1	1	1	2	1	3	1	6	2	99	99	99	99	99	99	99	99	99	99	2	2	1	3	1	1	1	1	5	2	2	1	2
23994	19	1	7	1	2	1	99	99	99	99	99	99	99	99	99	99	6	4	1	4	3	4	4	3	1	4	99	99	99	99	99	99	99	99	99	99	7	5	1	7	7	6	4	6	1	4	5	5	5
24099	104	1	5	3	2	2	5	5	5	5	1	5	5	4	5	5	99	99	99	99	99	99	99	99	99	99	5	5	5	4	1	3	3	4	1	5	99	99	99	99	99	99	99	99	99	99	4	4	5
24336	14	2	5	2	4	1	5	6	5	6	5	1	4	5	6	6	99	99	99	99	99	99	99	99	99	99	6	7	7	6	5	6	6	7	7	7	99	99	99	99	99	99	99	99	99	99	4	3	4
24734	3	2	5	2	3	2	99	99	99	99	99	99	99	99	99	99	6	3	4	4	3	1	4	2	4	3	99	99	99	99	99	99	99	99	99	99	6	1	1	3	4	1	4	1	6	3	5	5	5
25973	82	1	5	3	4	2	5	5	5	4	1	4	4	1	1	1	99	99	99	99	99	99	99	99	99	99	5	4	3	2	2	3	2	1	1	1	99	99	99	99	99	99	99	99	99	99	1	2	3
28147	88	1	7	2	4	2	99	99	99	99	99	99	99	99	99	99	4	2	4	1	1	1	1	2	5	3	99	99	99	99	99	99	99	99	99	99	5	2	6	1	3	1	3	1	7	2	3	3	5
28527	16	1	5	3	2	1	6	6	6	5	1	1	1	3	4	4	99	99	99	99	99	99	99	99	99	99	5	6	5	4	1	1	3	3	4	4	99	99	99	99	99	99	99	99	99	99	5	5	5
29159	91	1	5	4	2	2	4	3	3	2	7	1	1	6	3	3	99	99	99	99	99	99	99	99	99	99	4	5	4	2	6	3	1	6	4	3	99	99	99	99	99	99	99	99	99	99	5	5	5
30072	101	1	5	4	2	2	99	99	99	99	99	99	99	99	99	99	6	3	1	7	4	2	4	1	1	6	99	99	99	99	99	99	99	99	99	99	5	4	4	6	3	5	6	99	2	4	5	3	5
30083	120	2	5	1	2	1	2	4	4	2	2	2	2	4	2	2	99	99	99	99	99	99	99	99	99	99	2	4	2	2	1	1	1	2	3	2	99	99	99	99	99	99	99	99	99	99	5	3	5
32207	4	1	5	1	2	2	99	99	99	99	99	99	99	99	99	99	5	1	2	4	3	3	3	2	4	5	99	99	99	99	99	99	99	99	99	99	4	1	5	6	5	4	2	6	4	4	2	2	2
32495	108	1	5	1	4	2	3	4	3	2	1	1	1	2	2	2	99	99	99	99	99	99	99	99	99	99	3	2	2	3	1	1	2	4	4	5	99	99	99	99	99	99	99	99	99	99	4	4	4
32558	53	1	5	1	4	2	4	4	4	3	1	1	1	4	2	4	99	99	99	99	99	99	99	99	99	99	5	3	2	2	1	1	1	3	1	3	99	99	99	99	99	99	99	99	99	99	3	3	4
34237	10	1	5	1	4	1	99	99	99	99	99	99	99	99	99	99	5	4	3	4	5	4	5	4	1	5	99	99	99	99	99	99	99	99	99	99	5	6	2	4	4	4	5	1	1	5	5	5	5
34536	11	1	5	1	2	2	99	99	99	99	99	99	99	99	99	99	5	1	3	3	2	2	3	2	3	2	99	99	99	99	99	99	99	99	99	99	6	1	5	4	4	5	2	5	4	3	4	4	5
34605	107	1	5	1	4	2	3	6	5	2	1	3	3	4	5	4	99	99	99	99	99	99	99	99	99	99	4	5	6	3	1	1	1	7	7	7	99	99	99	99	99	99	99	99	99	99	4	4	5
35316	110	2	5	1	4	2	99	99	99	99	99	99	99	99	99	99	3	1	5	2	3	1	2	1	5	1	99	99	99	99	99	99	99	99	99	99	3	1	1	1	2	1	1	1	6	1	5	5	5
35939	95	1	5	2	3	2	5	5	5	3	1	5	5	5	5	5	99	99	99	99	99	99	99	99	99	99	6	5	5	3	1	5	4	4	4	4	99	99	99	99	99	99	99	99	99	99	#NULL!	#NULL!	#NULL!
36392	59	1	5	1	2	2	99	99	99	99	99	99	99	99	99	99	2	2	2	2	3	1	2	1	5	2	99	99	99	99	99	99	99	99	99	99	1	2	4	1	1	1	1	1	7	1	5	5	5
36655	79	1	5	4	2	1	5	4	1	3	1	1	1	1	1	1	99	99	99	99	99	99	99	99	99	99	5	5	3	2	1	1	3	1	1	1	99	99	99	99	99	99	99	99	99	99	4	4	4
37393	92	2	5	1	2	2	99	99	99	99	99	99	99	99	99	99	2	1	3	1	3	2	3	2	6	1	99	99	99	99	99	99	99	99	99	99	2	1	5	2	3	4	4	1	5	2	1	1	3
38376	55	1	5	3	4	1	99	99	99	99	99	99	99	99	99	99	6	2	2	5	5	1	5	5	2	6	99	99	99	99	99	99	99	99	99	99	6	1	2	3	7	1	5	6	2	6	4	3	4
41341	44	1	7	2	1	1	99	99	99	99	99	99	99	99	99	99	3	3	4	4	2	1	4	4	3	3	99	99	99	99	99	99	99	99	99	99	6	2	2	2	2	1	4	2	3	4	5	4	5
41888	24	2	7	3	2	1	99	99	99	99	99	99	99	99	99	99	5	5	4	2	4	1	2	2	6	2	99	99	99	99	99	99	99	99	99	99	3	4	4	1	3	1	4	1	4	3	1	1	4
42094	23	1	5	4	1	1	3	1	1	1	1	1	1	1	1	1	99	99	99	99	99	99	99	99	99	99	3	3	3	1	1	1	1	1	1	1	99	99	99	99	99	99	99	99	99	99	4	4	5
42273	47	1	5	4	3	1	99	99	99	99	99	99	99	99	99	99	6	2	1	1	5	3	1	1	1	6	99	99	99	99	99	99	99	99	99	99	6	3	1	2	6	1	2	3	1	7	2	4	4
43458	68	1	5	3	4	2	5	6	5	5	1	1	2	5	5	5	99	99	99	99	99	99	99	99	99	99	4	5	4	3	1	3	1	6	7	4	99	99	99	99	99	99	99	99	99	99	#NULL!	#NULL!	#NULL!
43691	46	1	5	2	3	1	6	6	5	4	2	1	4	5	4	5	99	99	99	99	99	99	99	99	99	99	6	6	6	5	1	5	6	6	6	6	99	99	99	99	99	99	99	99	99	99	3	3	5
44325	94	1	7	2	3	2	4	3	2	1	1	1	1	1	1	1	99	99	99	99	99	99	99	99	99	99	5	5	4	3	1	1	1	1	1	1	99	99	99	99	99	99	99	99	99	99	#NULL!	#NULL!	#NULL!
44588	81	1	5	1	2	1	5	6	5	1	1	1	1	1	1	1	99	99	99	99	99	99	99	99	99	99	5	5	3	3	1	1	1	1	1	1	99	99	99	99	99	99	99	99	99	99	5	5	5
45135	1	1	5	2	1	2	99	99	99	99	99	99	99	99	99	99	7	1	6	4	4	1	3	2	5	3	99	99	99	99	99	99	99	99	99	99	6	1	4	2	2	2	3	1	2	5	5	4	5
46006	18	1	5	2	3	1	99	99	99	99	99	99	99	99	99	99	6	1	5	3	99	4	4	3	3	3	99	99	99	99	99	99	99	99	99	99	6	3	4	4	4	5	5	2	4	2	5	5	5
46023	96	2	7	2	4	1	5	5	5	4	4	1	4	4	5	5	99	99	99	99	99	99	99	99	99	99	5	6	6	5	2	4	4	3	4	5	99	99	99	99	99	99	99	99	99	99	0	0	2
46458	116	1	5	2	1	1	99	99	99	99	99	99	99	99	99	99	4	4	4	5	3	1	4	2	4	3	99	99	99	99	99	99	99	99	99	99	5	5	2	5	4	1	4	3	3	5	99	99	99
46746	61	1	5	4	3	1	99	99	99	99	99	99	99	99	99	99	5	1	5	4	5	1	4	1	2	6	99	99	99	99	99	99	99	99	99	99	5	2	4	4	4	1	4	1	4	5	2	2	5
47972	121	1	13	1	2	2	3	6	5	2	5	1	1	5	1	3	99	99	99	99	99	99	99	99	99	99	4	5	4	4	5	2	2	6	4	5	99	99	99	99	99	99	99	99	99	99	4	4	5
48088	99	2	7	2	4	2	5	5	4	4	1	1	3	3	2	2	99	99	99	99	99	99	99	99	99	99	6	6	5	1	1	1	1	1	1	1	99	99	99	99	99	99	99	99	99	99	5	5	5
48836	106	1	5	1	4	1	99	99	99	99	99	99	99	99	99	99	5	2	2	5	4	1	4	3	4	2	99	99	99	99	99	99	99	99	99	99	3	3	1	6	2	1	5	1	4	4	4	4	5
49297	73	1	5	3	2	1	6	6	6	5	1	1	1	6	6	6	99	99	99	99	99	99	99	99	99	99	6	6	6	6	1	1	1	6	6	6	99	99	99	99	99	99	99	99	99	99	2	2	5
50018	111	1	5	4	2	1	5	6	5	4	1	1	6	2	2	3	99	99	99	99	99	99	99	99	99	99	5	5	4	3	1	1	3	1	2	5	99	99	99	99	99	99	99	99	99	99	3	3	4
50175	65	1	5	1	4	2	4	6	4	1	1	1	1	2	2	2	99	99	99	99	99	99	99	99	99	99	5	3	1	4	1	1	1	1	1	1	99	99	99	99	99	99	99	99	99	99	5	5	5
50361	21	1	5	4	3	2	99	99	99	99	99	99	99	99	99	99	6	3	3	1	5	1	5	4	3	4	99	99	99	99	99	99	99	99	99	99	6	4	5	1	6	4	5	4	2	4	3	3	5
51257	25	1	5	4	3	2	6	6	5	7	1	4	6	6	7	6	99	99	99	99	99	99	99	99	99	99	6	6	5	6	1	4	5	5	5	5	99	99	99	99	99	99	99	99	99	99	5	5	5
51879	41	2	7	2	3	2	4	4	4	3	1	1	1	2	3	3	99	99	99	99	99	99	99	99	99	99	4	5	4	1	1	1	1	3	1	1	99	99	99	99	99	99	99	99	99	99	4	4	5
52693	39	1	5	2	3	1	99	99	99	99	99	99	99	99	99	99	6	1	4	3	2	4	1	4	4	3	99	99	99	99	99	99	99	99	99	99	6	1	1	4	4	1	3	1	5	1	5	5	5
53965	109	1	5	3	4	1	99	99	99	99	99	99	99	99	99	99	6	1	6	5	5	1	5	4	2	5	99	99	99	99	99	99	99	99	99	99	6	1	6	7	4	1	5	3	1	1	5	4	5
55037	115	2	5	2	3	2	6	6	6	6	1	5	6	4	5	5	99	99	99	99	99	99	99	99	99	99	6	6	5	6	1	4	6	3	1	1	99	99	99	99	99	99	99	99	99	99	#NULL!	#NULL!	#NULL!
55149	70	1	5	2	4	2	99	99	99	99	99	99	99	99	99	99	4	5	4	4	5	3	5	5	5	3	99	99	99	99	99	99	99	99	99	99	5	2	3	1	7	5	6	6	1	7	5	5	5
55745	87	2	5	2	4	1	99	99	99	99	99	99	99	99	99	99	6	2	6	3	4	1	3	2	7	1	99	99	99	99	99	99	99	99	99	99	6	2	2	4	5	1	2	1	7	1	5	5	5
56928	58	1	5	1	2	2	5	6	5	3	1	5	4	5	3	5	99	99	99	99	99	99	99	99	99	99	5	5	5	4	1	6	6	6	3	3	99	99	99	99	99	99	99	99	99	99	#NULL!	#NULL!	#NULL!
58265	113	1	5	4	1	1	5	3	3	1	1	2	1	2	1	3	99	99	99	99	99	99	99	99	99	99	4	4	3	1	1	1	1	1	1	1	99	99	99	99	99	99	99	99	99	99	4	3	4
58326	69	1	5	4	3	2	99	99	99	99	99	99	99	99	99	99	4	2	1	4	3	1	2	1	3	1	99	99	99	99	99	99	99	99	99	99	6	1	4	4	4	1	2	1	5	2	2	2	3
59346	119	1	5	4	3	2	99	99	99	99	99	99	99	99	99	99	7	1	1	3	4	1	1	1	1	7	99	99	99	99	99	99	99	99	99	99	6	2	1	4	4	1	4	2	2	2	4	4	5
61793	74	1	5	2	3	1	99	99	99	99	99	99	99	99	99	99	5	7	1	6	7	7	7	6	1	3	99	99	99	99	99	99	99	99	99	99	6	6	1	4	6	1	5	5	1	4	5	5	5
61905	56	1	5	2	3	1	99	99	99	99	99	99	99	99	99	99	7	3	5	5	4	4	5	4	4	5	99	99	99	99	99	99	99	99	99	99	7	3	6	5	6	1	5	5	5	2	5	5	5
62368	17	2	5	1	4	2	99	99	99	99	99	99	99	99	99	99	6	1	1	2	1	1	3	1	3	3	99	99	99	99	99	99	99	99	99	99	5	1	1	2	1	1	3	1	1	1	1	1	1
63414	13	1	5	2	4	1	99	99	99	99	99	99	99	99	99	99	5	1	6	5	5	3	5	2	3	5	99	99	99	99	99	99	99	99	99	99	6	2	1	6	6	4	7	3	4	5	5	5	5
63889	89	1	5	3	4	1	4	4	4	4	1	4	2	1	1	1	99	99	99	99	99	99	99	99	99	99	7	6	6	5	1	1	1	1	1	1	99	99	99	99	99	99	99	99	99	99	3	3	4
65734	42	1	5	4	2	1	99	99	99	99	99	99	99	99	99	99	7	3	5	7	6	5	3	1	1	6	99	99	99	99	99	99	99	99	99	99	5	4	4	5	4	3	5	2	1	3	1	1	2
66234	50	2	5	1	2	2	2	3	4	2	1	1	1	4	4	4	99	99	99	99	99	99	99	99	99	99	4	3	4	3	1	1	1	5	5	5	99	99	99	99	99	99	99	99	99	99	4	4	5
66872	34	2	5	1	4	1	99	99	99	99	99	99	99	99	99	99	5	3	5	5	5	1	5	3	1	3	99	99	99	99	99	99	99	99	99	99	7	2	7	7	6	1	6	4	2	6	#NULL!	#NULL!	#NULL!
67422	97	1	5	1	4	2	4	6	4	2	1	1	1	3	2	2	99	99	99	99	99	99	99	99	99	99	4	2	2	1	1	1	1	3	5	1	99	99	99	99	99	99	99	99	99	99	2	2	4
67608	29	1	5	1	2	1	5	5	4	3	1	1	1	2	1	3	99	99	99	99	99	99	99	99	99	99	5	5	4	3	1	1	1	2	3	5	99	99	99	99	99	99	99	99	99	99	5	5	5
68095	26	2	5	1	4	2	99	99	99	99	99	99	99	99	99	99	3	1	1	1	1	1	1	1	5	1	99	99	99	99	99	99	99	99	99	99	4	1	1	1	1	1	1	1	3	1	5	3	5
69025	60	1	5	2	4	1	99	99	99	99	99	99	99	99	99	99	5	4	4	4	4	1	3	1	5	3	99	99	99	99	99	99	99	99	99	99	6	3	4	4	4	1	4	1	3	5	4	4	5
71069	98	1	5	3	4	2	3	4	4	5	5	2	2	4	6	5	99	99	99	99	99	99	99	99	99	99	4	3	3	5	6	1	5	6	5	4	99	99	99	99	99	99	99	99	99	99	5	5	5
72219	114	1	5	2	3	1	99	99	99	99	99	99	99	99	99	99	4	2	4	1	3	1	1	1	4	2	99	99	99	99	99	99	99	99	99	99	4	3	5	2	4	1	3	2	5	1	5	5	5
72632	7	1	5	3	4	2	5	5	5	3	4	4	4	4	4	4	99	99	99	99	99	99	99	99	99	99	4	5	6	5	5	4	2	7	6	6	99	99	99	99	99	99	99	99	99	99	3	2	5
73794	27	1	5	1	2	1	3	4	5	3	1	1	1	4	3	4	99	99	99	99	99	99	99	99	99	99	#NULL!	4	3	3	1	1	1	4	4	3	99	99	99	99	99	99	99	99	99	99	1	1	4
74412	45	1	7	2	3	2	4	4	4	4	6	3	5	3	3	5	99	99	99	99	99	99	99	99	99	99	6	6	6	5	1	4	5	2	1	1	99	99	99	99	99	99	99	99	99	99	5	5	5
74631	62	2	5	1	4	2	99	99	99	99	99	99	99	99	99	99	5	1	1	2	1	1	1	1	5	2	99	99	99	99	99	99	99	99	99	99	4	1	1	4	1	1	1	1	4	4	5	5	5
77525	6	1	5	4	2	1	5	4	5	4	1	4	5	6	3	2	2	99	99	99	99	99	99	99	99	99	5	5	6	5	1	1	4	1	4	4	99	99	99	99	99	99	99	99	99	99	5	5	5
77653	90	1	5	2	4	1	5	4	4	2	1	1	1	3	1	4	99	99	99	99	99	99	99	99	99	99	5	2	2	1	1	3	1	4	1	5	99	99	99	99	99	99	99	99	99	99	1	1	3
78583	85	1	5	1	4	1	99	99	99	99	99	99	99	99	99	99	4	1	5	4	3	5	5	2	4	3	99	99	99	99	99	99	99	99	99	99	5	1	1	5	5	5	6	1	4	5	5	5	5
78986	84	1	7	2	4	2	99	99	99	99	99	99	99	99	99	99	6	1	6	1	2	1	3	2	5	2	99	99	99	99	99	99	99	99	99	99	7	1	1	1	3	1	2	1	5	1	5	5	5
79223	51	1	5	2	3	1	5	5	3	1	1	1	1	1	1	1	99	99	99	99	99	99	99	99	99	99	5	6	5	1	1	1	1	1	1	1	99	99	99	99	99	99	99	99	99	99	5	5	5
80282	63	2	5	2	1	2	4	5	4	3	1	1	3	5	2	6	99	99	99	99	99	99	99	99	99	99	2	3	3	1	1	1	1	3	3	3	99	99	99	99	99	99	99	99	99	99	5	5	5
80769	52	2	5	4	3	1	6	5	6	1	2	1	1	3	1	1	99	99	99	99	99	99	99	99	99	99	4	5	5	4	2	2	2	1	1	1	99	99	99	99	99	99	99	99	99	99	0	0	4
82001	30	1	5	4	1	1	5	4	5	4	1	2	4	5	5	4	99	99	99	99	99	99	99	99	99	99	4	5	5	3	1	1	1	4	2	3	99	99	99	99	99	99	99	99	99	99	4	4	4
82567	66	2	5	4	3	2	99	99	99	99	99	99	99	99	99	99	6	7	1	5	6	1	6	5	3	2	99	99	99	99	99	99	99	99	99	99	5	5	1	5	5	1	5	5	2	4	5	5	4
82619	103	1	5	2	1	1	6	6	4	5	1	1	2	3	4	2	99	99	99	99	99	99	99	99	99	99	5	6	5	5	1	1	1	5	5	5	99	99	99	99	99	99	99	99	99	99	5	5	5
82797	40	2	5	1	2	1	3	6	4	2	1	1	1	2	1	2	99	99	99	99	99	99	99	99	99	99	4	3	2	2	1	1	1	2	3	1	99	99	99	99	99	99	99	99	99	99	4	4	4
84184	9	1	5	4	3	2	3	2	2	1	1	1	1	4	4	5	99	99	99	99	99	99	99	99	99	99	3	3	4	1	1	1	4	3	5	5	99	99	99	99	99	99	99	99	99	99	3	3	4
84387	15	1	5	2	4	2	6	7	6	6	5	1	5	4	5	6	99	99	99	99	99	99	99	99	99	99	5	6	7	1	6	2	4	6	4	4	99	99	99	99	99	99	99	99	99	99	5	4	5
84623	31	1	5	4	2	2	6	5	4	1	1	1	2	3	1	2	99	99	99	99	99	99	99	99	99	99	5	5	5	2	1	1	1	1	1	1	99	99	99	99	99	99	99	99	99	99	5	5	5
84772	37	1	5	2	4	2	2	2	1	1	1	1	1	1	1	1	99	99	99	99	99	99	99	99	99	99	3	4	3	1	1	1	5	1	1	1	99	99	99	99	99	99	99	99	99	99	0	0	0
85496	80	1	5	3	2	2	99	99	99	99	99	99	99	99	99	99	6	5	6	6	6	1	6	4	5	1	7	5	3	2	2	1	5	3	3	5	99	99	99	99	99	99	99	99	99	99	5	5	5
86195	76	1	5	4	2	2	99	99	99	99	99	99	99	99	99	99	5	2	1	1	3	5	4	1	6	2	3	2	5	1	4	4	4	1	6	1	99	99	99	99	99	99	99	99	99	99	99	99	99
88823	122	1	5	4	2	1	99	99	99	99	99	99	99	99	99	99	5	2	1	5	5	6	5	1	2	4	99	99	99	99	99	99	99	99	99	99	5	4	4	5	2	4	5	1	3	3	3	2	3
89942	20	1	5	4	3	1	99	99	99	99	99	99	99	99	99	99	5	2	1	5	3	1	4	1	3	2	99	99	99	99	99	99	99	99	99	99	6	4	5	5	5	1	5	1	3	3	3	3	3
90893	48	1	5	4	1	1	4	3	1	2	6	1	1	4	1	2	99	99	99	99	99	99	9	99	99	99	3	4	2	2	4	1	1	3	2	2	99	99	99	99	99	99	99	99	99	99	5	5	5
91492	8	1	5	2	3	1	7	7	6	5	3	3	5	3	4	5	99	99	99	99	99	99	99	99	99	99	7	7	7	7	1	5	6	4	4	4	99	99	99	99	99	99	99	99	99	99	5	5	5
93329	117	1	5	4	1	2	4	3	3	1	1	1	1	2	1	2	99	99	99	99	99	99	99	99	99	99	2	5	3	1	1	1	1	3	1	4	99	99	99	99	99	99	99	99	99	99	5	5	5
94297	67	2	5	4	3	2	5	6	5	6	6	6	5	5	6	6	99	99	99	99	99	99	99	99	99	99	6	6	6	5	5	6	5	4	5	5	99	99	99	99	99	99	99	99	99	99	3	3	4
94823	33	1	5	2	1	1	99	99	99	99	99	99	99	99	99	99	4	4	6	5	4	1	5	5	1	3	99	99	99	99	99	99	99	99	99	99	3	3	6	5	6	1	6	5	2	6	99	99	99
97049	83	1	5	4	3	2	99	99	99	99	99	99	99	99	99	99	5	1	1	1	2	1	2	1	1	6	99	99	99	99	99	99	99	99	99	99	6	1	1	1	4	1	4	1	1	1	5	5	5
98352	75	1	5	1	4	2	5	6	6	4	5	1	1	5	6	6	99	99	99	99	99	99	99	99	99	99	5	7	6	7	6	7	5	7	7	7	99	99	99	99	99	99	99	99	99	99	5	5	4
928292	93	1	5	2	3	1	5	5	5	4	1	1	1	4	3	5	99	99	99	99	99	99	99	99	99	99	6	5	5	5	5	2	1	4	5	4	99	99	99	99	99	99	99	99	99	99	3	3	4
						1 = video	PD = psychodynamic										ST = systemic therapy
						2 = text
[truncated: 86 more columns]
